# Supplementary material for: Interaction between intestinal mycobiota and microbiota shapes lung inflammation
Source: Imeta. 2024 Sep 14;3(5):e241. doi: 10.1002/imt2.241 (PMC11487552; doi:10.1002/imt2.241)
Supplement: Supplementary file 2 — Table S1: Key resource table. [file IMT2-3-e241-s001.xlsx]

## Sheet: S1
Table S1 Key resource table
Reagent resource	Source	Identifier	Location
Antibodies for flow cytometry
Anti-mouse CD45 antibody, PE/Cyanine5 (30-F11)	Biolegend	103109	San Diego, CA
Anti-mouse CD3 antibody, FITC (17A2)	Biolegend	100203	San Diego, CA
Anti-mouse CD11b antibody, Alexa Fluor® 700 (M1/70)	Biolegend	101222	San Diego, CA
Anti-mouse CD11c antibody, PerCP/Cyanine5.5 (N418)	Biolegend	117327	San Diego, CA
Anti-mouse Ly-6G antibody, APC/Cyanine7 (1A8)	Biolegend	127623	San Diego, CA
Anti-mouse Ly-6C antibody, Brilliant Violet 605™ (HK1.4)	Biolegend	128035	San Diego, CA
Anti-mouse CD4 antibody, PerCP-Cy™5.5 (RM4-5)	BD Biosciences	561115	San Jose, CA
Anti-mouse CD8b.2 antibody, APC/Cyanine7 (53-5.8)	Biolegend	140421	San Diego, CA
Anti-T-bet antibody, APC (4B10)	Biolegend	644814	San Diego, CA
Anti-mouse RORγt, PE (Q31-378)	BD Biosciences	562607	San Jose, CA
Anti-GATA3 antibody, Brilliant Violet 421™ (16E10A23)	Biolegend	653813	San Diego, CA
FoxP3 monoclonal antibody, PE-Cyanine7 (FJK-16s)	Thermo Fisher	25-5773-80	Waltham, MA
Anti-mouse F4/80 antibody, PE (BM8)	Biolegend	123109	San Diego, CA
Anti-mouse NK-1.1 antibody, APC (PK136)	Biolegend	108709	San Diego, CA
Anti-mouse CD127 antibody, PerCP/Cyanine5.5 (A7R34)	Biolegend	135021	San Diego, CA
Anti-mouse Lin-1 antibody, Alexa Fluor® 700 (17A2; RB6-8C5; RA3-6B2; Ter-119; M1/70)	Biolegend	133313	San Diego, CA
Anti-mouse CD25 antibody, PE/Cyanine7 (3C7)	Biolegend	101915	San Diego, CA
Antibodies for western blots
NLRP3	Abcam	ab263899	Cambridge, UK
ASC	Bioss	bs-6741R	Beijing, China
Caspase-1	Abcam	ab179515	Cambridge, UK
p65	Proteintech	10745-1-AP	Wuhan, China
p-p65	Abcam	Ab76302	Cambridge, UK
IL-1β	CST	12426S	Danvers, MA
TLR4	Proteintech	19811-1-AP	Wuhan, China
Dectin-1	Abcam	ab140039	Cambridge, UK
β-actin	Proteintech	66009-1-Ig	Wuhan, China
Antibodies for immunofluorescence
CD11b	Abcam	ab307387	Cambridge, UK
CD11c	Abcam	ab219799	Cambridge, UK
F4/80	Abcam	ab307470	Cambridge, UK
NK1.1	Thermo Fisher	MA1-70100	Waltham, MA
CD3	Abcam	ab16669	Cambridge, UK
NLRP3	Abcam	ab4207	Cambridge, UK
ASC	Proteintech	67494-1-Ig	Wuhan, China
Caspase-1	Proteintech	22915-1-AP	Wuhan, China
Chemicals
Lipopolysaccharide (LPS)	Sigma Aldrich	L2630	Milwaukee, WI
Recombinant murine IFN-γ	PeproTech	315-05	Rocky Hill, NJ
DAPI	Beyotime	C1006	Shanghai, China
MCC950	MCE	HY-12815A	Shanghai, China
Fluconazole	Meilunbio	MB1288	Dalian, China
Amphotericin B	Meilunbio	MB1013	Dalian, China
Ampicillin	Meilunbio	MB1507	Dalian, China
Metronidazole	Meilunbio	MB2200	Dalian, China
Neomycin	Meilunbio	MB1716	Dalian, China
Vancomycin	Meilunbio	MB1260	Dalian, China
Martin broth	Hopebio	HBYM478	Qingdao, China
YPD broth	Hopebio	HB5193	Qingdao, China
LB broth powder	Sangon biotech	A507002	Shanghai, China
THB medium	Hopebio	HB0311-3	Qingdao, China
Clodronate liposomes	LIPOSOMA	C-010	Netherlands
Tissue RNA Purification Kit PLUS	EZBioscience	EZB-RN001-plus	Roseville, CA
Color Reverse Transcription Kit	EZBioscience	A0010CGQ	Roseville, CA
2× Color SYBR Green qPCR Master Mix (ROX2 plus)	EZBioscience	A0012-R2	Roseville, CA
SuperReal PreMix (Probe)	TIANGEN	FP206	Beijing, China
Biospin whole blood/cell/tissue genomic DNA Extraction kit	BIOER	BSC47M1	Hangzhou, China
Eosin-Methylene Blue Agar	Hopebio	HP0107	Qingdao, China
Evans blue	Sigma Aldrich	E2129	Milwaukee, WI
Critical commercial assays
IL-1β ELISA	CUSABIO	CSB-E08054m	Wuhan, China
IFN-γ ELISA	CUSABIO	CSB-E04578m	Wuhan, China
TNF-α ELISA	CUSABIO	CSB-E04741m	Wuhan, China
IL-6 ELISA	CUSABIO	CSB-E04639m	Wuhan, China
IL-12 ELISA	CUSABIO	CSB-E04600m	Wuhan, China
IL-17 ELISA	CUSABIO	CSB-E04608m	Wuhan, China
LPS ELISA	CUSABIO	CSB-E13066m	Wuhan, China
Femto™ Fungal DNA Quantification Kits	Zymo Research	E2007	Orange County, CA
TIANamp Stool DNA Kit	TIANGEN	DP328	Beijing, China
Deposited data
RNA-Seq	NCBI	PRJNA1037186
16s rDNA- Seq	NCBI	PRJNA1036781
ITS1- Seq	NCBI	PRJNA1036787
Primers for qRT-PCR
Il1b FW (ATGAAAGACGGCACACCCAC)	Sangon biotech		Shanghai, China
Il1b RV (GCTTGTGCTCTGCTTGTGAG)	Sangon biotech		Shanghai, China
Il6 FW (AGTTGCCTTCTTGGGACTGA)	Sangon biotech		Shanghai, China
Il6 RV (TCCACGATTTCCCAGAGAAC)	Sangon biotech		Shanghai, China
Tnfa FW (CTGGGACAGTGACCTGGACT)	Sangon biotech		Shanghai, China
Tnfa RV (GCACCTCAGGGAAGAGTCTG)	Sangon biotech		Shanghai, China
Il17 FW (CTCAGACTACCTCAACCGTTCC)	Sangon biotech		Shanghai, China
Il17 RV (ATGTGGTGGTCCAGCTTTCC)	Sangon biotech		Shanghai, China
Ifng FW (GCTTTGCAGCTCTTCCTCA)	Sangon biotech		Shanghai, China
Ifng RV (CTTTTGCCAGTTCCTCCAG)	Sangon biotech		Shanghai, China
Il10 FW (CTATGCTGCCTGCTCTTACTGACTG)	Sangon biotech		Shanghai, China
Il10 RV (GAGTCGGTTAGCAGTATGTTGTCCAG)	Sangon biotech		Shanghai, China
Il12 FW (CCGAAACCTGCTGAAGACCA)	Sangon biotech		Shanghai, China
Il12 RV (CCAGGCAACTCTCGTTCTTGT)	Sangon biotech		Shanghai, China
β-actin FW (AACAGTCCGCCTAGAAGCAC)	Sangon biotech		Shanghai, China
β-actin RV (CGTTGACATCCGTAAAGACC)	Sangon biotech		Shanghai, China
E. coli FW (TGTAACTGAGCGATACGCCG)	Tsingke biotech		Beijing, China
E. coli RV (GGTATTCGGCGCTCCTACAA)	Tsingke biotech		Beijing, China
E. coli Probe (AGGTATTAACTTTACTCCCTTCCTC)	Tsingke biotech		Beijing, China
Software
Image J	NIH	www.imagej.nih.gov
FlowJo v10	FlowJo	www.flowjo.com
ZEN 2	Zeiss	www.zeiss.com
Graphpad prism 8.0	Graphpad Software	www.graphpad.com

## Sheet: Fig1B
B
	ACE		OTU
Ctrl.1	792.193		25259
Ctrl.2	729.807		26751
Ctrl.3	641.536		10020
Ctrl.4	496.035		9652
Ctrl.5	440.94		49138
FCZ.1	313.601		6303
FCZ.2	230.995		5189
FCZ.3	228.359		5140
FCZ.4	420.544		6388
FCZ.5	451.176		9070
FCZ.6	473.699

## Sheet: Fig1C
C		Fungal copy/g feces		feces (g)
	Ctrl.1	1.23518e+09		0.2084
	Ctrl.2	1.40558e+09		0.1918
	Ctrl.3	1.44655e+09		0.1945
	Ctrl.4	1.30803e+09		0.2054
	Ctrl.5	1.66327e+09		0.1917
	Ctrl.6	1.73244e+09		0.1944
	FCZ.1	7.02002e+08		0.2012
	FCZ.2	6.56659e+08		0.205
	FCZ.3	1.6813e+08		0.2049
	FCZ.4	1.6688e+08		0.2009
	FCZ.5	9.40203e+08		0.2048
	FCZ.6	8.68357e+08		0.2007
									standard curve
									==================================================================
									equation: y = a + b*x
									------------------------------------------------------------------
									a = 17.46384
									b = -3.78021
									r^2 = 0.99850
									==================================================================

## Sheet: Fig1D
D
Time (h)	Ctrl	Ctrl-PmCQ2	FCZ-PmCQ2
12	0	1	6
24	0	4	5
36	0	4	2
48	0	1	2
60	0	2	0
72	0	1	0
80	0	1	0
96	0	1	0

## Sheet: Fig1E
E	log10(CFU/g)
Ctrl.1	0
Ctrl.2	0
Ctrl.3	0
Ctrl.4	0
Ctrl.5	0
Ctrl.6	0
Ctrl-PmCQ2-1	8.2246
Ctrl-PmCQ2-2	7.94761
Ctrl-PmCQ2-3	8.68373
Ctrl-PmCQ2-4	8.20071
Ctrl-PmCQ2-5	8.75238
Ctrl-PmCQ2-6	7.50931
FCZ-PmCQ2-1	8.78837
FCZ-PmCQ2-2	8.90089
FCZ-PmCQ2-3	8.92082
FCZ-PmCQ2-4	8.80489
FCZ-PmCQ2-5	9.01485
FCZ-PmCQ2-6	8.5336

## Sheet: Fig1F
	F	100×							100×
					400×							400×
Ctrl-PmCQ2								FCZ-PmCQ2

## Sheet: Fig1G-J
Serum		IL-1β	IFN-γ	IL-6	IL-12	IL-17	TNF-α	Lung	IL-1β	IFN-γ	IL-6	IL-12	IL-17	TNF-α
		pg/mL	pg/mL	pg/mL	pg/mL	pg/mL	pg/mL		pg/g	pg/g	pg/g	pg/g	pg/g	pg/g
Ctrl.1		4.2907	20.4355	51.1402	6.51601	3.66226	4.68896		22.0929	551.656	399.086	83.4895	15.141	26.4297
Ctrl.2		4.2907	21.9789	63.2888	18.7117	4.51033	3.3905		13.2288	453.884	279.966	19.7285	7.15431	32.6079
Ctrl.3		2.4207	28.1527	147.115	48.4116	3.66226	8.58433		24.381	423.156	369.086	15.9789	16.0066	36.034
Ctrl.4		1.76367	28.1527	58.4294	44.8247	1.7541	4.68896		21.9926	817.035	139.668	66.1145	39.0666	43.8329
Ctrl.5		2.26907	74.4558	59.6442	0.489922	2.60217	18.3228		15.7796	509.754	345.261	130.701	9.32898	86.5634
Ctrl.6		3.27989	46.6739	58.4294	28.8986	2.39015	2.41666		26.8957	336.559	354.085	19.9166	25.7632	48.9118
Ctrl.7		2.26907	85.2598	85.5614	13.403	5.3584	11.1812		18.6451	490.2	417.616	142.124	14.6265	38.6614
Ctrl.8		4.038	33.5547	58.0244	9.38557	4.93437	5.33819		26.6285	691.329	225.258	86.0292	16.3057	40.6956
Ctrl-PmCQ2-1		186.994	1737.14	1190.81	430.557	195.739	151.415		1074.03	8227.64	2560.45	559.971	164.13	1052.23
Ctrl-PmCQ2-2		175.681	1487.01	1101.18	308.038	89.1602	153		7459.16	8690.49	4371.47	1540.67	724.959	1517.94
Ctrl-PmCQ2-3		111.494	1116.63	941.851	255.629	144.098	130.487		385.648	7698.76	2599.06	211.479	99.6213	1018.82
Ctrl-PmCQ2-4		45.7443	1070.13	903.125	295.196	77.4402	87.0457		3972.81	7615.62	3961.67	1319.56	1490.01	1385.23
Ctrl-PmCQ2-5		66.7117	1459.75	780.305	163.826	33.4903	91.485		3986.87	10034.6	3765.47	911.482	378.099	1660.61
Ctrl-PmCQ2-6		96.0026	1118.23	751.537	359.927	108.571	235.444		7286.81	9672.27	3599.1	1314.92	924.698	2253.19
Ctrl-PmCQ2-7		385.747	1286.59	805.754	261.876	355.424	295.691		4096.24	9178.92	3267.15	939.804	335.881	1948.29
Ctrl-PmCQ2-8		234.174	1164.73	629.824	221.268	128.715	276.666		924.412	10494.7	1172.46	227.131	124.909	2207.93
FCZ-PmCQ2-1		614.713	2624.48	2036.4	674.733	997.988	370.053		12327.4	14228.4	6694	2616.47	2553.31	2581.46
FCZ-PmCQ2-2		1065.79	3137.57	1801.82	671.609	568.743	417.617		17065.4	19841.1	8304.24	2976.24	10196	2952.37
FCZ-PmCQ2-3		140.186	2108.19	1490.9	564.014	291.858	224.826		12411.1	15510.7	7068.72	2999.47	969.832	2668.7
FCZ-PmCQ2-4		1450.05	2573.17	1588.27	666.75	535.048	637.677		7215.72	20997.8	6435.08	2806.42	1084.21	3163.01
FCZ-PmCQ2-5		182.825	2906.68	1446.64	609.829	332.878	444.252		13864.1	18418.8	5875.84	2374.9	3949.82	3312.18
FCZ-PmCQ2-6		333.761	2300.59	1312.76	540.066	351.923	499.426		9068.34	11640.8	4837.73	1910.79	1994.02	2794.59
FCZ-PmCQ2-7		304.027	1918.98	1336	345.007	108.733	313.611		13681	16727.9	5158.3	2373.84	1874.4	3706.14
FCZ-PmCQ2-8		185.426	2044.05	1194.37	503.969	144.626	379.566		7918.01	14396.7	3740.64	1493.49	485.693	3347.19

## Sheet: Fig1K
K
Time	Ctrl	Ctrl-PmCQ2	AmB-PmCQ2
12h	0		2
24h	0	1	2
36h	0	2	3
48h	0	1	2
60h	0	2	1
72h	0	1
84h	0	1
96h	0	2

## Sheet: Fig1L
L		log10(CFU/g)
	Ctrl 1	0
	Ctrl 2	0
	Ctrl 3	0
	Ctrl 4	0
	Ctrl 5	0
	Ctrl 6	0
	Ctrl 7	0
	Ctrl 8	0
	Ctrl-PmCQ2-1	7.60206
	Ctrl-PmCQ2-2	7.34679
	Ctrl-PmCQ2-3	7.23657
	Ctrl-PmCQ2-4	7.75696
	Ctrl-PmCQ2-5	8.31806
	Ctrl-PmCQ2-6	7.67094
	Ctrl-PmCQ2-7	7.66679
	Ctrl-PmCQ2-8	8.24988
	AmB-PmCQ2-1	8.10721
	AmB-PmCQ2-2	8.4236
	AmB-PmCQ2-3	8.4041
	AmB-PmCQ2-4	8.60656
	AmB-PmCQ2-5	8.04576
	AmB-PmCQ2-6	8.35218
	AmB-PmCQ2-7	8.48812
	AmB-PmCQ2-8	8.31876

## Sheet: Fig1M
M	IL-1β	IFN-γ	IL-6	TNF-α
Serum	pg/mL	pg/mL	pg/mL	pg/mL
Ctrl.1	8.86689	8.94474	100.866	27.1379
Ctrl.2	3.26061	7.70932	16.4019	64.3045
Ctrl.3	10.7357	43.5364	35.5852	21.8284
Ctrl.4	6.06375	94.1884	27.5683	32.8456
Ctrl.5	2.32623	98.5123	80.5371	17.8462
Ctrl.6	1.39185	37.3593	76.815	23.1557
Ctrl.7	4.19499	32.4176	34.7835	39.217
Ctrl.8	8.86689	16.3572	26.7094	35.1022
Ctrl-PmCQ2-1	367.362	1222.45	611.504	868.032
Ctrl-PmCQ2-2	228.963	1060.51	709.921	836.245
Ctrl-PmCQ2-3	190.674	401.509	340.147	857.778
Ctrl-PmCQ2-4	367.793	834.427	698.986	580.92
Ctrl-PmCQ2-5	239.837	590.71	540.627	406.602
Ctrl-PmCQ2-6	326.068	1280.17	390.773	1145.92
Ctrl-PmCQ2-7	207.769	1344.31	342.577	466.075
Ctrl-PmCQ2-8	180.664	1408.44	633.779	1285.37
AmB-PmCQ2-1	582.358	1913.52	660.51	639.368
AmB-PmCQ2-2	792.163	1732.33	674.28	1318.18
AmB-PmCQ2-3	429.782	723.792	687.646	1494.55
AmB-PmCQ2-4	592.881	710.965	648.765	816.762
AmB-PmCQ2-5	795.772	1812.5	696.556	1329.46
AmB-PmCQ2-6	691.292	1663.38	1150.98	1452.51
AmB-PmCQ2-7	329.778	1716.3	678.736	1119.26
AmB-PmCQ2-8	304.96	1687.44	735.032	1484.3

[truncated: 52 more sheets: Fig1N, Fig2B, Fig2C, Fig2D, Fig3C, Fig3D, Fig3F, Fig3H, Fig3I, Fig3J, Fig3K, Fig3L, Fig4B, Fig4D, Fig4F, Fig4G, Fig5B, Fig5C, Fig5D, Fig5E …]
